# Supplementary material for: Detection and Level Evaluation of Antibodies Specific to Environmental Bacteriophage I11mO19 and Related Coliphages in Non-Immunized Human Sera
Source: Antibiotics (Basel). 2023 Mar 15;12(3):586. doi: 10.3390/antibiotics12030586 (PMC10044619; doi:10.3390/antibiotics12030586)
Supplement: Supplementary file 1 [file antibiotics-12-00586-s001.zip]

Archive with 1 entries (1 files):
- antibiotics-2260565-supplementary.pdf
